# Supplementary material for: Subsistence strategy mediates ecological drivers of human violence
Source: PLoS One. 2022 May 23;17(5):e0268257. doi: 10.1371/journal.pone.0268257 (PMC9126380; doi:10.1371/journal.pone.0268257)
Supplement: S1 File — (CSV) [file pone.0268257.s001.csv]

Region	Soc	MoS	data_type	%_violence	Sigma	Long	Lat
S_Amer	Ache, Eastern Paraguay	F	Ethno	43	0.43	-63	-20
S_Amer	Achuar	H	Ethno	42	0.42	-78	-3
Anggor	Sepik (PNG)	H	Ethno	11.9	0.119	141.1287	-3.6656
Arawete		H	Ethno	35	0.35	-53.3323	-4.7294
Ayoreo (Hunter-Gatherer); 1920 - 1979 CE		F	Ethno	20	0.2	-62.1206	-19.9686
Australia	Anbara (N. Australia) (Hunter-Gatherer)	F	Ethno	4	0.04	134.73	-12.2
NA	Blackfoot tribe (Plain Indians); 1858 CE	F	Ethno	33	0.33	-110.76	51.01
SE_Asia	Casiguran Agta (Philippines) (Hunter-Gatherer); 1962 - 1977 CE	F	Ethno	12	0.12	122.13	17.33
PNG	Dugum Dani (Grand Valley Dani)	H	Ethno	15.5	0.155	139	-4
PNG	Enga (Papua New Guinea) - all of Enga, but datum is same as Mae Enga	H	Ethno	34.8	0.348	144	-6
PNG	Gebusi (Papua New Guinea)	H	Ethno	32.7	0.327	142.3	-6.289
S_Amer	Hiwi (Hunter-Gatherer)	F	Ethno	7.2	0.072	-67.986	6.8127
PNG	Huli	H	Ethno	13.2	0.132	142.5969	-5.5556
S_Amer	Jivaro	H	Ethno	32.7	0.327	-78	-3
Kayapo		H	Ethno	35	0.35	-52	-8
PNG	Mae Enga	H	Ethno	18.6	0.186	144	-6
NA	Modoc, Northern California	F	Ethno	13	0.13	-121.7	42
Australia	The Murngin of Arnhem Land (Hunter-Gatherer)	F	Ethno	28.6	0.286	135.96	-12.48
S_Amer	The Waorani (Ecuadorian Amazon)	H	Ethno	56	0.56	-75.8126	-1.0375
Australia	Tiwi (Hunter-Gatherer)	F	Ethno	5.75	0.0575	130.81	-11.56
Tribal Montenegro; 1900 CE		A	Ethno	25	0.25	19.1841	42.7977
S_Amer	Tsimane	H	Ethno	6	0.06	-66.8457	-16.5647
Wari	Pakaa Nova	H	Ethno	28	0.28	-65.1399	-11.3285
Xilixana - Yanomami	Mucaja�	H	Ethno	16	0.16	-62.4493	3.6775
S_Amer	Yanomamo	H	Ethno	15	0.15	-65	2.42
S_Amer	Yanomamo-Shamatari	H	Ethno	20.9	0.209	-65	2
Andes	Nasca Highlands (LIP)	A	Arch	37.8	0.378	-74.6487	-14.8243
Andes	N Chile Coast	A	Arch	17	0.17	-70.2204	-18.5048
Andes	San Pedro de Atacama	A	Arch	7.9	0.079	-68.2016	-22.9142
Andes	San Pedro de Atacama	A	Arch	19.4	0.194	-68.2016	-22.9142
Andes	Majes Valley, Peru (MH)	A	Arch	31	0.31	-72.1673	-16.362
Andes	Nasca Lowlands (MH)	A	Arch	9	0.09	-74.9898	-14.8405
Andes	Azapa (MH)	A	Arch	18	0.18	-70.1518	-18.5428
Andes	Cuzco Valley	A	Arch	22	0.22	-72.0056	-13.5085
Andes	Chachapoya, N Peru	A	Arch	24.3	0.243	-77.9238	-6.4181
Andes	Andahuaylas, central Peru	A	Arch	43.2	0.432	-73.3776	-13.658
Andes	Lima	A	Arch	14.9	0.149	-77.0131	-12.0582
Illinois	Orendorf	A	Arch	9	0.09	-89.952	40.4874
Illinois	Norris Farms (Oneoda)	A	Arch	16	0.16	-90.0891	40.3743
Illinois	Fisher Site (Mississippian)	A	Arch	8.5	0.085	-88.247	41.3799
Illinois	Dickson Mounds	A	Arch	12.25	0.1225	-90.118	40.3535
Illinois	Cahokia (Mississippian)	A	Arch	2.3	0.023	-90.0618	38.6551
Illinois	Koster Mounds (Late Woodland)	A	Arch	8.3	0.083	-90.5499	39.208
Alabama	Koger Island	A	Arch	9	0.09	-87.9157	34.8067
Alabama	Moundville	A	Arch	2.3	0.023	-87.6312	33.0059
Tenn.	Hiwassee Island (Late Woodland)	A	Arch	1.7	0.017	-84.9886	35.4217
Tenn.	Averbuch (Mississippian)	A	Arch	0.7	0.007	-86.9188	36.2226
Tenn.	Toqua (Mississippian) - Submerged	A	Arch	1.4	0.014	-84.1669	35.5822
Tenn.	Dallas (sites: Dallas, Sale Creek, Hixon, Hiwassee island)	A	Arch	3.89	0.0389	-85.1512	35.1696
Tenn.	Mouse Creek (sites: Ledford island, Rymer, mouse creeks, Ocoee	A	Arch	7.32	0.0732	-84.838	35.3309
Southwest	Mesa Verde Region	A	Arch	31.1	0.311	-108.7736	37.3375
Southwest	Northern Rio Grande	A	Arch	13.2	0.132	-106.0937	36.0707
Southwest	San Juan Basin (Aztec / Chaco)	A	Arch	28.6	0.286	-107.9998	36.8353
Southwest	Canyon de Chelly	A	Arch	30	0.3	-109.4711	36.1334
Southwest	Chavez Pass Ruin	A	Arch	21.5	0.215	-111.1411	34.7335
Southwest	Turkey Creek Pueblo	A	Arch	5.3	0.053	-109.7156	33.6955
Southwest	Pueblo del Encierro	A	Arch	2	0.02	-105.6887	36.5207
Southwest	Hawikku	A	Arch	15.9	0.159	-109.0394	34.961
Southwest	Point of Pines Pueblo	A	Arch	19.04	0.1904	-109.759	33.3543
Southwest	San Cristobal	A	Arch	22.7	0.227	-105.8379	35.4981
Southwest	Pecos Pueblo	A	Arch	12.3	0.123	-105.6888	35.5421
Mexico	Sonoran Desert (La Playa site)	A	Arch	24.4	0.244	-111.3806	30.5943
Mesoamerica	NW Yucatan	A	Arch	17.2	0.172	-89.5617	20.8352
N Africa	Canary Islands	H	Arch	16	0.16	-16.6055	28.2037
Oceania	Rapa Nui	A	Arch	11.4	0.114	-109.3497	-27.1127
Oceania	Solomon Islands (Taumako)	A	Arch	7.5	0.075	167.1773	-9.8726
Oceania	Tonga	A	Arch	20.7	0.207	-175.1867	-21.1944
Europe	Italy (Samnite)	A	Arch	12.9	0.129	14.0276	41.7383
Europe	Italy (Pontecagnano)	A	Arch	10.7	0.107	14.9385	40.6448
Europe	Iberia	A	Arch	8	0.08	-3.1082	36.8907
Europe	Croatia	A	Arch	21.9	0.219	15.4163	44.0863
Europe	Denmark	A	Arch	16.9	0.169	11.1682	55.6782
Europe	Sweden	A	Arch	9.4	0.094	14.3153	56.0522
Europe	England (London)	A	Arch	6.8	0.068	-0.3924	51.6804
Asia	China	A	Arch	16.3	0.163	89.1803	42.9247
Asia	Pakistan (Harappa)	A	Arch	15.5	0.155	72.867	30.6261
